# Supplementary material for: Virus Inactivation in Water Using Laser-Induced Graphene Filters
Source: Materials (Basel). 2021 Jun 9;14(12):3179. doi: 10.3390/ma14123179 (PMC8226673; doi:10.3390/ma14123179)
Supplement: Supplementary file 1 [file materials-14-03179-s001.zip]

Archive with 1 entries (1 files):
- materials-1186332-supplementary.pdf
